# Supplementary material for: Nine complete chloroplast genomes of the Camellia genus provide insights into evolutionary relationships and species differentiation
Source: Sci Rep. 2025 Mar 13;15:8783. doi: 10.1038/s41598-025-87764-4 (PMC11906861; doi:10.1038/s41598-025-87764-4)
Supplement: Supplementary file 2 — Supplementary Information 2. [file 41598_2025_87764_MOESM2_ESM.xlsx]

## Sheet: Sheet1
Table S1 Complete cp genome overview of the nine Camellia accessions
Accessions	L.T.Dees	Massee Lane	Songzi	Kagirohi	Sanyuecha	Xiameng Hualin	Xiameng Wenqing	Xiameng Xiaoxuan	Camellia petelotii
Length/bp	157002	156976	157000	156971	156974	157059	157039	156580	156997
LSC/bp	86704	86644	86702	86672	86676	86761	86673	86682	86589
IR/bp	25953	26059	25953	25953	25953	25953	26043	25953	26134
SSC/bp	18393	18215	18393	18394	18393	18393	18281	18393	18140
Total Genes	132	131	132	132	132	129	129	129	129
CDS	87	87	87	87	87	87	87	87	87
tRNA	37	36	37	37	37	36	36	36	36
rRNA	8	8	8	8	8	6	6	6	6
Total GC content（%）	37.29	37.31	37.28	37.29	37.29	37.28	37.3	37.31	37.3
GC content in LSC/%	35.28	35.31	30.54	30.54	30.54	30.54	30.57	30.54	30.54
GC content in IR/%	43.03	42.96	43	43.03	43.03	43.03	42.98	43.03	42.87
GC content in SSC/%	30.54	30.6	30.54	30.54	30.54	30.54	30.57	30.54	30.57

## Sheet: Sheet2
L.T.Dees	157002			Length/bp	LSC/bp	IR/bp	SSC/bp						Length/bp	LSC/bp				Length/bp
Xiameng Hualin	157059		Xiameng Xiaoxuan	156580	86761	25953	18140						156580	86589			Xiameng Hualin	157059
Xiameng Wenqing	157039		Kagirohi	156971	86704	25953	18215						156971	86644			Xiameng Wenqing	157039
Songzi	157000		Sanyuecha	156974	86702	25953	18281						156974	86672			L.T.Dees	157002
Camellia petelotii	156997		Massee Lane	156976	86682	25953	18393						156976	86673			Songzi	157000
Massee Lane	156976		Camellia petelotii	156997	86676	25953	18393						156997	86676		IR收缩	Camellia petelotii	156997
Sanyuecha	156974		Songzi	157000	86673	25953	18393						157000	86682			Massee Lane	156976
Kagirohi	156971		L.T.Dees	157002	86672	26043	18393						157002	86702			Sanyuecha	156974
Xiameng Xiaoxuan	156580		Xiameng Wenqing	157039	86644	26059	18393						157039	86704			Kagirohi	156971
			Xiameng Hualin	157059	86589	26134	18394						157059	86761			Xiameng Xiaoxuan	156580
				479	172	181	254						479	172				479
