# Supplementary material for: Nine complete chloroplast genomes of the Camellia genus provide insights into evolutionary relationships and species differentiation
Source: Sci Rep. 2025 Mar 13;15:8783. doi: 10.1038/s41598-025-87764-4 (PMC11906861; doi:10.1038/s41598-025-87764-4)
Supplement: Supplementary file 3 — Supplementary Information 3. [file 41598_2025_87764_MOESM3_ESM.xlsx]

## Sheet: Sheet1
Table S2 Condon usage analysis
Accessions	Amino acid type
	Ala		Arg	Asn	Asp	Cys	Gln	Glu	Gly	His	Ile	Leu	Lys	Met	Phe	Pro	Ser	Thr	Trp	Tyr	Val
Camellia petelotii	GCT(1.825		CGT(1.352	AAT(1.555	GAT(1.64	TGT(1.507	CAA(1.525	GAA(1.517	GGT(1.264	CAT(1.56	ATT(1.447	TTA(1.91	AAA(1.488	ATG(1	TTT(1.286	CCT(1.606	TCT(1.806	ACT（1.634	TGG(1	TAT(1.607	GTT(1.467
	GCC(0.656		CGC(0.317	AAC(0.445	GAC(0.36	TGC(0.493	CAG(0.475	GAG(0.483	GGC(0.407	CAC(0.44	ATC(0.598	TTG(1.201	AAG(0.512		TTC(0.714	CCC(0.712	TCC(0.934	ACC(0.724		TAC(0.393	GTC(0.475
	GCA(1.129		CGA(1.446						GGA(1.647		ATA(0.955					CCA(1.182	TCA(1.206	ACA(1.231			GTA(1.51
	GCG(0.389		CGG(0.411						GGG(0.682							CCG(0.5	TCG（0.513	ACG(0.411			GTG(0.548
			AGA(1.879
			AGG(0.595
L.T.Dees	GCT(1.824		CGT(1.344	AAT(1.541	GAT(1.634	TGT(1.521	CAA(1.53	GAA(1.514	GGT(1.279	CAT(1.574	ATT(1.445	CTT(1.259	AAA(1.49	ATG(1	TTT(1.282	CCT(1.618	TCT(1.802	ACT（1.637	TGG(1	TAT(1.605	GTT(1.49
	GCC(0.646		CGC(0.331	AAC(0.459	GAC(0.366	TGC(0.479	CAG(0.47	GAG(0.486	GGC(0.409	CAC(0.426	ATC(0.595	CTC(0.431	AAG(0.51		TTC(0.718	CCC(0.702	TCC(0.934	ACC(0.722		TAC(0.395	GTC(0.46
	GCA(1.147		CGA(1.43						GGA(1.646		ATA(0.96	CTA(0.809				CCA(1.184	TCA(1.188	ACA(1.225			GTA(1.499
	GCG(0.383		CGG(0.418						GGG(0.666			CTG（0.391				CCG(0.496	TCG（0.512	ACG(0.415			GTG(0.55
			AGA(1.863
			AGG(0.614
Massee Lane	GCT(1.812		CGT(1.347	AAT(1.54	GAT(1.631	TGT(1.533	CAA(1.532	GAA(1.512	GGT(1.267	CAT(1.574	ATT(1.436	TTA(1.896	AAA(1.493	ATG(1	TTT(1.28	CCT(1.602	TCT(1.791	ACT（1.631	TGG(1	TAT(1.607	GTT(1.484
	GCC(0.642		CGC(0.322	AAC(0.46	GAC(0.369	TGC(0.467	CAG(0.468	GAG(0.488	GGC(0.414	CAC(0.426	ATC(0.597	TTG(1.216	AAG(0.507		TTC(0.72	CCC(0.717	TCC(0.944	ACC(0.732		TAC(0.393	GTC(0.463
	GCA(1.156		CGA(1.421						GGA(1.641		ATA(0.966					CCA(1.183	TCA(1.201	ACA(1.223			GTA(1.506
	GCG(0.39		CGG(0.426						GGG(0.677							CCG(0.498	TCG（0.515	ACG(0.414			GTG(0.547
			AGA(1.867
			AGG(0.617
Songzi	GCT(1.824		CGT(1.344	AAT(1.54	GAT(1.634	TGT(1.533	CAA(1.521	GAA(1.514	GGT(1.279	CAT(1.574	ATT(1.444	CTT(1.259	AAA(1.49	ATG(1	TTT(1.282	CCT(1.618	TCT(1.806	ACT（1.639	TGG(1	TAT(1.605	GTT(1.492
	GCC(0.646		CGC(0.331	AAC(0.46	GAC(0.366	TGC(0.467	CAG(0.479	GAG(0.486	GGC(0.409	CAC(0.426	ATC(0.596	CTC(0.431	AAG(0.51		TTC(0.718	CCC(0.702	TCC(0.934	ACC(0.722		TAC(0.395	GTC(0.458
	GCA(1.147		CGA(1.43						GGA(1.646		ATA(0.961	CTA(0.809				CCA(1.184	TCA(1.206	ACA(1.224			GTA(1.5
	GCG(0.383		CGG(0.418						GGG(0.666			CTG（0.391				CCG(0.496	TCG（0.513	ACG(0.415			GTG(0.551
			AGA(1.863
			AGG(0.614
Kagirohi	GCT(1.824		CGT(1.344	AAT(1.54	GAT(1.634	TGT(1.533	CAA(1.521	GAA(1.514	GGT(1.279	CAT(1.574	ATT(1.444	CTT(1.259	AAA(1.49	ATG(1	TTT(1.282	CCT(1.618	TCT(1.802	ACT（1.637	TGG(1	TAT(1.605	GTT(1.49
	GCC(0.646		CGC(0.331	AAC(0.459	GAC(0.366	TGC(0.467	CAG(0.479	GAG(0.486	GGC(0.409	CAC(0.426	ATC(0.596	CTC(0.431	AAG(0.51		TTC(0.718	CCC(0.702	TCC(0.934	ACC(0.722		TAC(0.395	GTC(0.46
	GCA(1.147		CGA(1.43						GGA(1.646		ATA(0.961	CTA(0.809				CCA(1.184	TCA(1.188	ACA(1.225			GTA(1.499
	GCG(0.383		CGG(0.418						GGG(0.666			CTG（0.391				CCG(0.496	TCG（0.512	ACG(0.415			GTG(0.551
			AGA(1.863
			AGG(0.614
Sanyuecha	GCT(1.826		CGT(1.344	AAT(1.542	GAT(1.632	TGT(1.522	CAA(1.531	GAA(1.512	GGT(1.277	CAT(1.574	ATT(1.447	CTT(1.26	AAA(1.489	ATG(1	TTT(1.282	CCT(1.62	TCT(1.799	ACT（1.636	TGG(1	TAT(1.608	GTT(1.491
	GCC(0.644		CGC(0.33	AAC(0.458	GAC(0.368	TGC(0.478	CAG(0.47	GAG(0.488	GGC(0.413	CAC(0.426	ATC(0.595	CTC(0.43	AAG(0.511		TTC(0.718	CCC(0.702	TCC(0.933	ACC(0.722		TAC(0.392	GTC(0.462
	GCA(1.145		CGA(1.431						GGA(1.646		ATA(0.958	CTA(0.81				CCA(1.183	TCA(1.189	ACA(1.227			GTA(1.497
	GCG(0.385		CGG(0.417						GGG(0.666			CTG（0.391				CCG(0.495	TCG（0.512	ACG(0.415			GTG(0.55
			AGA(1.862
			AGG(0.616
Xiameng Hualin	GCT(1.82		CGT(1.342	AAT(1.538	GAT(1.635	TGT(1.526	CAA(1.532	GAA(1.513	GGT(1.277	CAT(1.576	ATT(1.442	TTA(1.895	AAA(1.488	ATG(1	TTT(1.282	CCT(1.617	TCT(1.801	ACT（1.643	TGG(1	TAT(1.605	GTT(1.493
	GCC(0.645		CGC(0.329	AAC(0.462	GAC(0.365	TGC(0.474	CAG(0.468	GAG(0.487	GGC(0.408	CAC(0.424	ATC(0.599	TTG(1.216	AAG(0.512		TTC(0.718	CCC(0.706	TCC(0.942	ACC(0.723		TAC(0.395	GTC(0.459
	GCA(1.149		CGA(1.428						GGA(1.645		ATA(0.959					CCA(1.181	TCA(1.191	ACA(1.22			GTA(1.496
	GCG(0.386		CGG(0.419						GGG(0.67							CCG(0.497	TCG（0.514	ACG(0.414			GTG(0.552
			AGA(1.854
			AGG(0.628
Xiameng Wenqing	GCT(1.821		CGT(1.34	AAT(1.544	GAT(1.633	TGT(1.529	CAA(1.532	GAA(1.512	GGT(1.274	CAT(1.574	ATT(1.445	CTT(1.259	AAA(1.49	ATG(1	TTT(1.283	CCT(1.616	TCT(1.795	ACT（1.632	TGG(1	TAT(1.609	GTT(1.498
	GCC(0.643		CGC(0.328	AAC(0.456	GAC(0.367	TGC(0.471	CAG(0.468	GAG(0.488	GGC(0.414	CAC(0.426	ATC(0.601	CTC(0.431	AAG(0.51		TTC(0.717	CCC(0.707	TCC(0.941	ACC(0.729		TAC(0.391	GTC(0.459
	GCA(1.146		CGA(1.422						GGA(1.641		ATA(0.954	CTA(0.806				CCA(1.178	TCA(1.195	ACA(1.218			GTA(1.495
	GCG(0.391		CGG(0.421						GGG(0.671			CTG（0.39				CCG(0.499	TCG（0.511	ACG(0.42			GTG(0.549
			AGA(1.857
			AGG(0.633
Xiameng Xiaoxuan	GCT(1.82		CGT(1.342	AAT(1.539	GAT(1.635	TGT(1.526	CAA(1.532	GAA(1.513	GGT(1.277	CAT(1.576	ATT(1.441	TTA(1.895	AAA(1.488	ATG(1	TTT(1.282	CCT(1.617	TCT(1.801	ACT（1.643	TGG(1	TAT(1.605	GTT(1.493
	GCC(0.645		CGC(0.329	AAC(0.461	GAC(0.365	TGC(0.474	CAG(0.468	GAG(0.487	GGC(0.408	CAC(0.424	ATC(0.599	TTG(1.216	AAG(0.512		TTC(0.718	CCC(0.706	TCC(0.942	ACC(0.723		TAC(0.395	GTC(0.459
	GCA(1.149		CGA(1.428						GGA(1.645		ATA(0.96					CCA(1.181	TCA(1.191	ACA(1.22			GTA(1.496
	GCG(0.386		CGG(0.419						GGG(0.67							CCG(0.497	TCG（0.514	ACG(0.414			GTG(0.552
			AGA(1.854
			AGG(0.628
